# Supplementary material for: Accelerating Oncology Drug Reimbursement in Canada: Impact of the CDA-AMC Time-Limited Recommendation and pCPA Temporary Access Process
Source: Curr Oncol. 2025 Apr 17;32(4):235. doi: 10.3390/curroncol32040235 (PMC12025630; doi:10.3390/curroncol32040235)
Supplement: Supplementary file 1 [file curroncol-32-00235-s001.zip]

Archive with 2 entries (2 files):
- SUPPLEMENTAL TABLE S1.pdf
- SUPPLEMENTAL TABLE S2.pdf
